# Supplementary material for: Assessing the Diversity and Systematics of Brachyopini Hoverflies (Diptera: Syrphidae) in the Iberian Peninsula, Including the Descriptions of Two New Species
Source: Insects. 2022 Jul 18;13(7):648. doi: 10.3390/insects13070648 (PMC9319642; doi:10.3390/insects13070648)
Supplement: Supplementary file 1 [file insects-13-00648-s001.zip]

Archive with 1 entries (1 files):
- insects-1784488-Supplementary Table S1.xls
