# Supplementary material for: Assessing the Diversity and Systematics of Brachyopini Hoverflies (Diptera: Syrphidae) in the Iberian Peninsula, Including the Descriptions of Two New Species
Source: Insects. 2022 Jul 18;13(7):648. doi: 10.3390/insects13070648 (PMC9319642; doi:10.3390/insects13070648)
Supplement: Supplementary file 1 [file insects-13-00648-s001.zip › insects-1784488-Supplementary Table S1.xls]

## Sheet: Pairwise Distances Matrix
Ch_coerulea_S109
Ch_solstitialis_S75	0.0749026
Ch_solstitialis_S74	0.0724662	0.00159892
Ch_solstitialis_S76	0.0749026	0	0.00159892
Ch_solstitialis_S103	0.073033	0	0.00162227	0
Ch_solstitialis_S106	0.078171	0.00844201	0.0102514	0.00844201	0.00863086
Ch_solstitialis_NORSY474-15	0.078171	0.00976926	0.0120203	0.0101821	0.0104109	0.00158876
Ch_solstitialis_MZ624811	0.078171	0.00976926	0.0120203	0.0101821	0.0104109	0.00158876	0
Ch_solstitialis_EU431480	0.0811069	0.0108863	0.0137152	0.0108863	0.0108863	0	0	0
Ch_coemiteriorum_NORSY473-15	0.145673	0.148004	0.14465	0.146422	0.146313	0.157397	0.155558	0.155558	0.190212
Ch_coemiteriorum_NORSY472-15	0.145673	0.148004	0.14465	0.146422	0.146313	0.157397	0.155558	0.155558	0.190212	0
Ch_coemiteriorum_MZ625176	0.150972	0.153014	0.149805	0.151569	0.151564	0.162758	0.160714	0.160714	0.199997	0.00636224	0.00636224
M_hirtella_BEEEE386-16	0.143361	0.166726	0.159986	0.161921	0.162154	0.176155	0.176953	0.176953	0.216994	0.169141	0.169141	0.163777
M_hirtella_BEEEE384-16	0.143361	0.166726	0.159986	0.161921	0.162154	0.176155	0.176953	0.176953	0.216994	0.169141	0.169141	0.163777	0
M_baetica_sp_nov_S73	0.134014	0.16475	0.16133	0.16475	0.160926	0.178172	0.174606	0.174606	0.202603	0.148745	0.148745	0.149334	0.0114916	0.0114916
M_parumplicata_NORSY483-15	0.149474	0.182547	0.176828	0.178538	0.173218	0.192287	0.192487	0.192487	0.222371	0.181756	0.181756	0.182442	0.0108668	0.0108668	0.0141996
M_aerosa_NORSY331-12	0.15392	0.195223	0.189868	0.191536	0.186243	0.20592	0.205649	0.205649	0.234988	0.179395	0.179395	0.180069	0.0148583	0.0148583	0.0139975	0.00629222
M_aerosa_MZ609615	0.15392	0.195223	0.189868	0.191536	0.186243	0.20592	0.205649	0.205649	0.241412	0.179395	0.179395	0.180069	0.0148583	0.0148583	0.0139975	0.00629222	0.00307265
M_aerosa_MZ631040	0.15392	0.195223	0.189868	0.191536	0.186243	0.20592	0.205649	0.205649	0.241412	0.179395	0.179395	0.180069	0.0148583	0.0148583	0.0139975	0.00629222	0.00307265	0
L_tarsata_MZ628003	0.168991	0.19158	0.196827	0.198544	0.199632	0.202595	0.199055	0.199055	0.233428	0.195175	0.195175	0.195927	0.143063	0.143063	0.12928	0.159534	0.157426	0.157426	0.157426
L_metallina_BEEEE381-16	0.194843	0.213884	0.230184	0.223066	0.22495	0.218838	0.214057	0.214057	0.257123	0.213884	0.213884	0.207684	0.125843	0.125843	0.13139	0.15054	0.151821	0.151821	0.151821	0.0220032
L_metallina_NORSY092-12	0.197909	0.224947	0.240739	0.234019	0.236022	0.229993	0.225031	0.225031	0.271031	0.217287	0.217287	0.2051	0.129132	0.129132	0.12746	0.15132	0.149289	0.149289	0.149289	0.0238995	0.0016655
O_arcana_sp_nov_S61	0.226276	0.237543	0.233425	0.237543	0.237003	0.243942	0.243942	0.243942	0.302873	0.266322	0.266322	0.267424	0.176398	0.176398	0.177311	0.193636	0.192558	0.200043	0.200043	0.204262	0.207279	0.216226
O_arcana_sp_nov_S60	0.214162	0.241521	0.231249	0.232815	0.234771	0.239083	0.247694	0.247694	0.298634	0.269293	0.269293	0.270356	0.164996	0.164996	0.166674	0.181807	0.180746	0.187657	0.187657	0.194559	0.196471	0.205675	0.00836056
O_arcana_sp_nov_S59	0.214162	0.241521	0.231249	0.232815	0.234771	0.239083	0.247694	0.247694	0.298634	0.269293	0.269293	0.270356	0.164996	0.164996	0.166674	0.181807	0.180746	0.187657	0.187657	0.194559	0.196471	0.205675	0.00836056	0
O_frontalis_S63	0.242319	0.251305	0.237255	0.238779	0.240871	0.238772	0.25122	0.25122	0.254677	0.261802	0.261802	0.262813	0.177041	0.177041	0.176084	0.183898	0.186277	0.193186	0.193186	0.205907	0.219924	0.224616	0.108977	0.101159	0.101159
O_nitida_GU803796	0.215438	0.2313	0.220553	0.222205	0.223928	0.239045	0.25212	0.25212	0.322395	0.299351	0.299351	0.308143	0.167395	0.167395	0.185921	0.202977	0.205759	0.209625	0.209625	0.24295	0.24053	0.251855	0.169111	0.16064	0.16064	0.2095
O_nitida_JF867625	0.205326	0.228646	0.218231	0.219833	0.221432	0.235942	0.248584	0.248584	0.31119	0.302733	0.302733	0.311266	0.167395	0.167395	0.177588	0.194106	0.196682	0.200328	0.200328	0.231405	0.24053	0.239716	0.155219	0.148117	0.148117	0.19304	0.00159685
O_tristis_AMTPE1070-15	0.269407	0.27764	0.272626	0.27764	0.275905	0.2907	0.295893	0.295893	0.377659	0.270647	0.270647	0.267882	0.172816	0.172816	0.170491	0.176774	0.183549	0.183549	0.183549	0.204216	0.202155	0.206387	0.092818	0.0958613	0.0958613	0.144726	0.236252	0.236252
O_robusta_BCBEE168-21	0.210257	0.220069	0.205553	0.20722	0.208514	0.220896	0.237555	0.237555	0.264036	0.2796	0.2796	0.280693	0.146469	0.146469	0.143417	0.146252	0.154447	0.157604	0.157604	0.184525	0.2067	0.213372	0.121063	0.115033	0.115033	0.12925	0.175515	0.168439	0.124326
O_erythrogona_MZ630425	0.260701	0.264248	0.262187	0.263624	0.266439	0.270419	0.275046	0.275046	0.285293	0.30728	0.30728	0.308488	0.174706	0.174706	0.171387	0.17381	0.172733	0.17946	0.17946	0.184525	0.201775	0.200513	0.164379	0.155577	0.155577	0.19613	0.189034	0.177584	0.175341	0.120669
O_erythrogona_MZ629570	0.260701	0.264248	0.262187	0.263624	0.266439	0.270419	0.275046	0.275046	0.285293	0.30728	0.30728	0.308488	0.174706	0.174706	0.171387	0.17381	0.172733	0.17946	0.17946	0.184525	0.201775	0.200513	0.164379	0.155577	0.155577	0.19613	0.189034	0.177584	0.175341	0.120669	0
O_weemsi_KR978766	0.232728	0.263854	0.256993	0.258594	0.261531	0.258747	0.26868	0.26868	0.342802	0.320616	0.320616	0.317615	0.184739	0.184739	0.196605	0.195022	0.201702	0.205646	0.205646	0.253598	0.258618	0.254009	0.159619	0.141949	0.141949	0.153607	0.174459	0.174459	0.162933	0.121942	0.155221	0.155221
O_weemsi_JF872322	0.207634	0.225691	0.224131	0.225691	0.227421	0.22561	0.229559	0.229559	0.284428	0.26974	0.26974	0.270822	0.159118	0.159118	0.166063	0.17288	0.182061	0.185536	0.185536	0.247091	0.245456	0.247436	0.150665	0.140036	0.140036	0.143171	0.161621	0.153339	0.154428	0.117933	0.154765	0.154765	0.00757649
O_nobilis_S77	0.22244	0.213543	0.209633	0.213543	0.210414	0.219555	0.22355	0.22355	0.212717	0.235958	0.235958	0.236935	0.144264	0.144264	0.13505	0.153973	0.159653	0.159653	0.159653	0.18193	0.202934	0.19865	0.125728	0.121344	0.121344	0.127508	0.19991	0.19639	0.134665	0.100225	0.136301	0.136301	0.120122	0.111084
O_nobilis_NORSY085-12	0.220046	0.20236	0.207425	0.209078	0.210414	0.214938	0.211586	0.211586	0.212717	0.236614	0.236614	0.237547	0.141015	0.141015	0.13505	0.155716	0.161146	0.161146	0.161146	0.178187	0.197357	0.193833	0.124537	0.123925	0.123925	0.132792	0.198625	0.19535	0.133937	0.106329	0.13337	0.13337	0.120111	0.109121	0
O_nobilis_GMGMK1311-14	0.226734	0.206616	0.212507	0.21431	0.215934	0.220875	0.216881	0.216881	0.222397	0.240608	0.240608	0.233797	0.137285	0.137285	0.135932	0.151517	0.161054	0.161054	0.161054	0.189198	0.193199	0.197232	0.107517	0.107703	0.107703	0.125024	0.188016	0.188016	0.133937	0.0956706	0.128774	0.128774	0.120111	0.0984959	0	0
O_nobilis_MZ610319	0.220046	0.20236	0.207425	0.209078	0.210414	0.214938	0.211586	0.211586	0.212717	0.236614	0.236614	0.237547	0.141015	0.141015	0.13505	0.155716	0.161146	0.161146	0.161146	0.178187	0.197357	0.193833	0.124537	0.123925	0.123925	0.132792	0.198625	0.19535	0.133937	0.106329	0.13337	0.13337	0.120111	0.109121	0	0	0
O_geniculata_NORSY311-12	0.241691	0.25756	0.259507	0.260937	0.263637	0.263287	0.263916	0.263916	0.293873	0.262366	0.262366	0.248654	0.184691	0.184691	0.179819	0.197233	0.192626	0.192626	0.192626	0.209419	0.221124	0.204086	0.148907	0.138293	0.138293	0.138293	0.187191	0.188019	0.156147	0.131762	0.169402	0.169402	0.124608	0.112667	0.112753	0.117254	0.113255	0.117254
O_geniculata_MZ627126	0.239223	0.261449	0.257128	0.261449	0.256905	0.263841	0.268226	0.268226	0.282619	0.266637	0.266637	0.252012	0.180184	0.180184	0.174387	0.187352	0.18255	0.18255	0.18255	0.216451	0.22981	0.210697	0.146322	0.137035	0.137035	0.133881	0.188801	0.189614	0.152408	0.127123	0.164043	0.164043	0.12551	0.111184	0.109128	0.109128	0.104244	0.109128	0.00163336
O_pictipennis_JF867314	0.226115	0.27636	0.263256	0.264691	0.267541	0.271515	0.287527	0.287527	0.308109	0.286201	0.286201	0.287337	0.168622	0.168622	0.156163	0.182065	0.184492	0.188019	0.188019	0.181293	0.195326	0.181237	0.135866	0.132057	0.132057	0.148117	0.149678	0.148594	0.125775	0.122287	0.166222	0.166222	0.144845	0.130203	0.0730477	0.0784913	0.0825439	0.0784913	0.0937821	0.0890708
O_anniae_BCBEE171-21	0.22928	0.244617	0.234371	0.235929	0.231572	0.250647	0.263226	0.263226	0.261664	0.264148	0.264148	0.265196	0.133776	0.133776	0.132473	0.136614	0.141499	0.141499	0.141499	0.15337	0.163023	0.168318	0.125857	0.118098	0.118098	0.12639	0.17337	0.171261	0.130095	0.100813	0.120247	0.120247	0.121942	0.108736	0.0941795	0.0978379	0.0937613	0.0978379	0.111073	0.104537	0.0864458
O_anniae_JF873508	0.223057	0.238473	0.228109	0.229692	0.231572	0.244188	0.256816	0.256816	0.261664	0.257581	0.257581	0.258602	0.129077	0.129077	0.132473	0.132315	0.137108	0.137108	0.137108	0.148594	0.157671	0.163337	0.12143	0.114042	0.114042	0.122287	0.168076	0.166201	0.125243	0.0971584	0.116282	0.116282	0.117529	0.104878	0.0903203	0.0941109	0.0897174	0.0941109	0.107247	0.104537	0.0830095	0.00154504
O_pulchella_HM435810	0.194404	0.219173	0.212486	0.214097	0.215538	0.216092	0.217392	0.217392	0.249476	0.263978	0.263978	0.265019	0.138391	0.138391	0.133874	0.152755	0.151612	0.157974	0.157974	0.174713	0.172917	0.1799	0.109945	0.0981674	0.0981674	0.121049	0.181014	0.170082	0.147833	0.109773	0.127153	0.127153	0.101749	0.111533	0.111813	0.111934	0.0982516	0.111934	0.115257	0.115842	0.109087	0.0736902	0.0705028
O_pulchella_HM435787	0.197069	0.212727	0.205896	0.207527	0.208801	0.218967	0.220185	0.220185	0.254677	0.256443	0.256443	0.257452	0.13314	0.13314	0.128781	0.147655	0.146497	0.152755	0.152755	0.180594	0.179288	0.185886	0.114533	0.102273	0.102273	0.125491	0.174976	0.164474	0.153773	0.113963	0.131762	0.131762	0.0974481	0.107261	0.116497	0.116392	0.102801	0.116392	0.11971	0.120548	0.113498	0.0771965	0.0739323	0.00154834
O_stackelbergi_NORSY337-12	0.131907	0.170061	0.153271	0.157203	0.157455	0.167985	0.187693	0.187693	0.142382	0.281708	0.281708	0.267728	0.145023	0.145023	0.156587	0.138685	0.14259	0.149067	0.149067	0.153932	0.153932	0.153932	0.0840264	0.0788295	0.0788295	0.105283	0.143683	0.143683	0.131817	0.0971712	0.0811274	0.0811274	0.069487	0.082381	0.0748468	0.0782944	0.0782944	0.0782944	0.0662945	0.069471	0.0686942	0.0520653	0.0466712	0.0421984	0.0477014
O_stackelbergi_NORSY335-12	0.131907	0.170061	0.153271	0.157203	0.157455	0.167985	0.187693	0.187693	0.142382	0.281708	0.281708	0.267728	0.145023	0.145023	0.156587	0.138685	0.14259	0.149067	0.149067	0.153932	0.153932	0.153932	0.0840264	0.0788295	0.0788295	0.105283	0.143683	0.143683	0.131817	0.0971712	0.0811274	0.0811274	0.069487	0.082381	0.0748468	0.0782944	0.0782944	0.0782944	0.0662945	0.069471	0.0686942	0.0520653	0.0466712	0.0421984	0.0477014	0
O_intermedia_MZ609029	0.240411	0.265526	0.266815	0.26821	0.27111	0.274975	0.276223	0.276223	0.318226	0.266129	0.266129	0.267161	0.143542	0.143542	0.151475	0.155567	0.157604	0.163979	0.163979	0.183132	0.173405	0.184854	0.120666	0.119828	0.119828	0.107618	0.182128	0.179676	0.129161	0.112858	0.127868	0.127868	0.102861	0.107099	0.105941	0.102544	0.0989799	0.102544	0.0971532	0.0930279	0.107582	0.075798	0.0727223	0.0786404	0.0821579	0.033041	0.033041
O_intermedia_MZ631691	0.240411	0.265526	0.266815	0.26821	0.27111	0.274975	0.276223	0.276223	0.318226	0.266129	0.266129	0.267161	0.143542	0.143542	0.151475	0.155567	0.157604	0.163979	0.163979	0.183132	0.173405	0.184854	0.120666	0.119828	0.119828	0.107618	0.182128	0.179676	0.129161	0.112858	0.127868	0.127868	0.102861	0.107099	0.105941	0.102544	0.0989799	0.102544	0.0971532	0.0930279	0.107582	0.075798	0.0727223	0.0786404	0.0821579	0.033041	0.033041	0
B_minima	0.524133	0.507293	0.542276	0.542085	0.540598	0.553808	0.511317	0.511317	0.738497	0.412415	0.412415	0.414053	0.358483	0.358483	0.360573	0.347268	0.356572	0.346562	0.346562	0.391082	0.407078	0.401741	0.419541	0.411172	0.411172	0.386368	0.453598	0.443998	0.363097	0.417851	0.395857	0.395857	0.452968	0.406688	0.398099	0.386163	0.412387	0.386163	0.425797	0.423874	0.433347	0.410547	0.401652	0.382218	0.392354	0.365427	0.365427	0.413434	0.413434
Ce_vespiformis	0.333765	0.31537	0.323637	0.324817	0.320076	0.335674	0.32069	0.32069	0.378198	0.296934	0.296934	0.30552	0.264025	0.264025	0.243178	0.248272	0.249203	0.253438	0.253438	0.235461	0.253335	0.259011	0.428869	0.398242	0.398242	0.334525	0.313714	0.315575	0.445844	0.331046	0.457564	0.457564	0.453643	0.408337	0.365176	0.344572	0.344568	0.344572	0.381926	0.377318	0.367195	0.29611	0.288862	0.334561	0.325322	0.331665	0.331665	0.344639	0.344639
[truncated: 1 more columns]

## Sheet: Caption
Supplementary material. Estimates of Evolutionary Divergence between Sequences. Values of divergence between congeneric species are highlighted in bold.
